# Supplementary material for: Effect of Mucosal Brushing on the Serum Levels of C-Reactive Protein for Patients Hospitalized with Acute Symptoms
Source: Medicina (Kaunas). 2020 Oct 19;56(10):549. doi: 10.3390/medicina56100549 (PMC7603140; doi:10.3390/medicina56100549)
Supplement: Supplementary file 1 [file medicina-56-00549-s001.zip]

Archive with 6 entries (4 files):
- medicina-953252-SI/
- medicina-953252-SI/Supplimetal Ver3/
- medicina-953252-SI/Supplimetal Ver3/Appendix1.pptx
- medicina-953252-SI/Supplimetal Ver3/Appendix2 .MP4
- medicina-953252-SI/Supplimetal Ver3/Appendix3.MP4
- medicina-953252-SI/Supplimetal Ver3/medicina-953252-SI.pdf
